# Supplementary material for: Integrative analysis of the ST6GALNAC family identifies GATA2-upregulated ST6GALNAC5 as an adverse prognostic biomarker promoting prostate cancer cell invasion
Source: Cancer Cell Int. 2023 Jul 19;23:141. doi: 10.1186/s12935-023-02983-x (PMC10355028; doi:10.1186/s12935-023-02983-x)
Supplement: Supplementary file 1 — Additional file 1: Table S1. The primers for plasmid construction, qRT-PCR and ChIP. [file 12935_2023_2983_MOESM1_ESM.xlsx]

## Sheet: Table S1 primers
Table S1. The primers for plasmid construction, qRT-PCR and ChIP.
	Forward sequence (5’- 3’)	Reverse sequence (5’- 3’)
Plasmid construction
WT-ST6GALNAC5-Luc reporter	TTTCTCTATCGATAGGTACCGTGAGTCAGTTGTGGCAACT	CTTAGATCGCAGATCTCGAGCTGCGGGCGGGCGGGAGAGA
Mut-ST6GALNAC5-Luc reporter	CATCCCTTGCTTTACGCTAGGGGACGGTGCTTTCTCTGTCCCAG	TCCCCTAGCGTAAAGCAAGGGATGCTCCGGGCGCGTCGCTGC
pCDH-4xHA-GATA2	ACGCTGGCCGGCCTGAATTCATGGAGGTGGCGCCCGAG	CTGCCCTCGATATCCTCGAGGCCCATGGCGGTCACCATGC
pLVX-3XFlag -ST6GALNAC5	AAGGGATCCCGGGAATTCAAGACCCTGATGCGCCATG	CTCGAGACCTGCGGCCGCTTAGAACACAGGTTTATTCTCAGGATGAT
qRT-PCR
human ACTB	CATGTACGTTGCTATCCAGGC	CTCCTTAATGTCACGCACGAT
human GATA2	AGGCCCAGGTGCCCTCTAGAG	AGCTGCCGACTCCCAGACCG
human ST6GALNAC5	CACTGGACGGATACCTCGGA	TCTGTCTGGTCAATCTGGGAG
ChIP
ST6GALNAC5-promoter-Region 1	TGTAGTAAAACTTTCTTCTT	AATTCCTAAGTGACTTCTCA
ST6GALNAC5-promoter-Region 2	CGGCGGCGGCCGAAAGCAGC	GCACGCAACTGGGACAGAGA
