# Supplementary material for: Integrative analysis of the ST6GALNAC family identifies GATA2-upregulated ST6GALNAC5 as an adverse prognostic biomarker promoting prostate cancer cell invasion
Source: Cancer Cell Int. 2023 Jul 19;23:141. doi: 10.1186/s12935-023-02983-x (PMC10355028; doi:10.1186/s12935-023-02983-x)
Supplement: Supplementary file 2 — Additional file 2: Table S2. The sequences of siRNAs. [file 12935_2023_2983_MOESM2_ESM.xlsx]

## Sheet: Table S2 The sequences of siRNA
Table S2. The sequences of siRNAs.
Name	Sense (5'-3')
siGATA2-1	CAAAGUGCAUGCAGGAGAATT
siGATA2-2	GAGAGCAUGAAGAUGGAAATT
siST6GALNAC5-1	GCACCAGCUUGUUGCUAGUTT
siST6GALNAC5-2	AGCAGCAGCAGCAGCAACATT
siNC	UUCUCCGAACGUGUCACGUTT
