# Supplementary material for: Integrative analysis of the ST6GALNAC family identifies GATA2-upregulated ST6GALNAC5 as an adverse prognostic biomarker promoting prostate cancer cell invasion
Source: Cancer Cell Int. 2023 Jul 19;23:141. doi: 10.1186/s12935-023-02983-x (PMC10355028; doi:10.1186/s12935-023-02983-x)
Supplement: Supplementary file 7 — Additional file 7: Table S3. The antibody list. [file 12935_2023_2983_MOESM7_ESM.xlsx]

## Sheet: Table S3.List of the antibodies
Table S3. The antibody list.
Antibody	Company	Cat #	RRID	Application (Dilution)
Mouse monoclonal α-Flag	Sigma	F1804	AB_262044	WB (1:1,000)
GAPDH	Proteintech	60004-1-Ig	AB_2107436	WB (1:20,000)
GATA2	Proteintech	11103-1-AP	AB_10914503	WB (1:1,000); ChIP (1:100)
HA-Tag (F-7)	Santa Cruz Biotechnology	sc-7392	AB_627809	WB (1:1,000)
Normal Rabbit IgG	Cell Signaling Technologies	#2729	AB_1031062	ChIP (1:100)
phospho-p44/42 MAPK (ERK1/2; Thr202 /Tyr204)	CST	#4370	AB_2315112	WB (1:1,000)
p44/42 MAPK (ERK1/2)	CST	#4695	AB_390779	WB (1:1,000)
ST6GALNAC5	ABclonal	A17782	AB_2772413	WB (1:1,000)
ST6GALNAC5	Proteintech	16442-1-AP	AB_10597112	IHC (1:1000)
Peroxidase AffiniPure Goat α-Mouse IgG (H+L)	Jackson ImmunoResearch	115-035-146	AB_2307392	WB (1:2,500)
Peroxidase AffiniPure Goat α-Rabbit IgG (H+L)	Jackson ImmunoResearch	111-035-144	AB_2307391	WB (1:2,500)
