# Supplementary material for: Integrative analysis of the ST6GALNAC family identifies GATA2-upregulated ST6GALNAC5 as an adverse prognostic biomarker promoting prostate cancer cell invasion
Source: Cancer Cell Int. 2023 Jul 19;23:141. doi: 10.1186/s12935-023-02983-x (PMC10355028; doi:10.1186/s12935-023-02983-x)
Supplement: Supplementary file 8 — Additional file 8: Table S4. The list of reagents and kits. [file 12935_2023_2983_MOESM8_ESM.xlsx]

## Sheet: Table S4 List of reagents
Table S4. The list of reagents and kits.
Reagents and Kits	Company	Cat #
ChamQ SYBR qPCR Master Mix	Vazyme Biotech	Q341-02
Crystal violet	China National Pharmaceutical Group	71012314
DAB detection kit	MXB Biotechnologies	DAB-2031
DMEM	Corning	10-013-CV
Fetal bovine serum (FBS)	Gibco	10091148
Firefly Luciferase Reporter Gene Assay Kit	Beyotime	RG005
4% Formaldehyde fixative solution	Beyotime	P0099
Hifair II 1st Strand cDNA Synthesis SuperMix for qPCR (gDNA digester plus)	YEASEN	11123ES60
Lipofectamine 3000 Transfection Kit	Thermo Fisher Scientific	L3000015
Lipofectamine 2000 Transfection Kit	Thermo Fisher Scientific	11668027
Lipofectamine RNAi MAX Reagent	Thermo Fisher Scientific	13778150
Magna ChIP™ A/G Chromatin Immunoprecipitation Kit	Sigma-Aldrich	17-10085
Matrigel® Growth Factor Reduced (GFR) Basement Membrane Matrix, LDEV-free	Corning	#356230
Mut Express II Fast Mutagenesis Kit V2	Vazyme Biotech	C214-02
Polybrene	Sigma-Aldrich	H9268
Protease Inhibitor Cocktail Tablets	Roche	4693116001
PVDF membrane (0.2 μm)	GE Healthcare	10600021
RPMI 1640	Corning	10-040-CV
Sulforhodamine B sodium salt	Sigma-Aldrich	S1402
SuperSignal West Pico PLUS Chemiluminescent Substrate	Thermo Fisher Scientific	34578
Transwell chambers (24-well)	Guangzhou Jet Bio-Filtration	TCS003024
Trizol reagent	Invitrogen	#15596026
UltraSensitive SP (Rabbit) IHC Kit	MXB Biotechnologies	KIT-9707
